# Supplementary material for: Four New Diterpenoids from the South China Sea Soft Coral Sinularia nanolobata and DFT-Based Structure Elucidation
Source: Molecules. 2023 Sep 30;28(19):6892. doi: 10.3390/molecules28196892 (PMC10574229; doi:10.3390/molecules28196892)
Supplement: Supplementary file 1 [file molecules-28-06892-s001.zip]

Archive with 1 entries (1 files):
- molecules-2617337-supplementary.pdf
